# Supplementary material for: Effects of Resistance Training on Sarcopenia Risk Among Healthy Older Adults: A Scoping Review of Physiological Mechanisms
Source: Life (Basel). 2025 Apr 23;15(5):688. doi: 10.3390/life15050688 (PMC12112962; doi:10.3390/life15050688)
Supplement: Supplementary file 1 [file life-15-00688-s001.zip]

Archive with 1 entries (1 files):
- life-3554740-supplementary.pdf
